# Supplementary material for: A Smartphone-Enabled Continuous Flow Digital Droplet LAMP Platform for High Throughput and Inexpensive Quantitative Detection of Nucleic Acid Targets
Source: Sensors (Basel). 2023 Oct 8;23(19):8310. doi: 10.3390/s23198310 (PMC10575248; doi:10.3390/s23198310)
Supplement: Supplementary file 1 [file sensors-23-08310-s001.zip]

Archive with 1 entries (1 files):
- sensors-2615377-supplementary.pdf
